# Supplementary material for: Distinctive Kaposi Sarcoma-Associated Herpesvirus Serological Profile during Acute Plasmodium falciparum Malaria Episodes
Source: Int J Mol Sci. 2023 Apr 4;24(7):6711. doi: 10.3390/ijms24076711 (PMC10095526; doi:10.3390/ijms24076711)
Supplement: Supplementary file 1 [file ijms-24-06711-s001.zip]

Archive with 2 entries (2 files):
- ijms-2230315-supplemantary figure.pdf
- ijms-2230315-supplementary table.xlsx
